# Supplementary material for: Revisiting the phylogeography, demography and taxonomy of the frog genus Ptychadena in the Ethiopian highlands with the use of genome-wide SNP data
Source: PLoS One. 2018 Feb 1;13(2):e0190440. doi: 10.1371/journal.pone.0190440 (PMC5794058; doi:10.1371/journal.pone.0190440)
Supplement: S1 Table — (XLSX) [file pone.0190440.s007.xlsx]

## Sheet: Sheet1
S1 Table. Locality information for samples used in this study
Taxa	Year	Sample	Name	Clade	Latitude	Longitude	Elevation	GenBank #
P. cf. erlangeri (Gecha)	11	621	11_621	erlangeri	7.54452	36.5777	2145.79	KF380405
P. cf. erlangeri (Gecha)	15	252	15_252	erlangeri	7.40666	35.3951	2318	MG792574
P. cf. erlangeri (Gecha)	15	260	15_260	erlangeri	7.42131	35.3993	2316	MG792575
P. cf. erlangeri (Gecha)	15	264	15_264	erlangeri	7.42131	35.3993	2316	MG792576
P. cf. erlangeri (Gecha)	16	198	16_198	erlangeri	7.73067	36.6926	2218	MG792577
P. cf. erlangeri (Gecha)	16	200	16_200	erlangeri	7.73067	36.6926	2218	MG792578
P. cf. erlangeri (Gecha)	16	344	16_344	erlangeri	7.42436	35.4001	2280	MG792579
P. cf. erlangeri (Gecha)	16	350	16_350	erlangeri	7.43927	35.4047	2240	MG792580
P. cf. erlangeri (Gecha)	16	352	16_352	erlangeri	7.42121	35.3992	2270	MG792581
P. cf. erlangeri (Gecha)	16	353	16_353	erlangeri	7.42121	35.3992	2270	MG792582
P. cf. erlangeri (Gecha)	16	361	16_361	erlangeri	7.42121	35.3992	2304	MG792583
P. cf. erlangeri (Metu)	13	283	13_283	erlangeri	8.96889	38.0292	2370	MG792584
P. cf. erlangeri (Metu)	13	285	13_285	erlangeri	8.96889	38.0292	2370	MG792585
P. cf. erlangeri (Metu)	15	277	15_277	erlangeri	7.94345	35.5352	1785	MG792586
P. cf. erlangeri (Metu)	16	241	16_241	erlangeri	8.37463	36.2596	1876	MG792587
P. cf. erlangeri (Metu)	16	242	16_242	erlangeri	8.37699	36.1733	1864	MG792588
P. cf. neumanni (Gecha)	15	253	15_253	nana	7.40666	35.3951	2344	MG792593
P. cf. neumanni (Gecha)	16	354	16_354	nana	7.42121	35.3992	2270	MG792589
P. cf. neumanni (Gecha)	16	355	16_355	nana	7.42121	35.3992	2270	MG792590
P. cf. neumanni 1	11	136	11_136	erlangeri	10.0232	38.2457	2468.58	KF380293
P. cf. neumanni 1	11	214	11_214	erlangeri	8.85558	38.802	2058.31	KF380312
P. cf. neumanni 1	11	215	11_215	erlangeri	8.85558	38.802	2058.31	KF380313
P. cf. neumanni 1	11	401	11_401	erlangeri	7.83646	37.3552	1695.91	MG792594
P. cf. neumanni 1	11	410	11_410	erlangeri	8.38848	37.8637	1838.86	MG792595
P. cf. neumanni 1	11	411	11_411	erlangeri	8.38848	37.8637	1838.86	MG792596
P. cf. neumanni 1	11	412	11_412	erlangeri	8.38848	37.8637	1838.86	MG792597
P. cf. neumanni 1	11	413	11_413	erlangeri	8.38848	37.8637	1838.86	MG792598
P. cf. neumanni 1	11	415	11_415	erlangeri	8.38848	37.8637	1838.86	MG792599
P. cf. neumanni 1	11	416	11_416	erlangeri	8.38848	37.8637	1838.86	KF380350
P. cf. neumanni 1	11	417	11_417	erlangeri	8.38848	37.8637	1838.86	KF380351
P. cf. neumanni 1	11	423	11_423	erlangeri	7.86454	37.3725	1703.53	KF380354
P. cf. neumanni 1	11	424	11_424	erlangeri	7.86454	37.3725	1703.53	KF380355
P. cf. neumanni 1	11	450	11_450	erlangeri	7.56666	36.6575	1903.17	KF380364
P. cf. neumanni 1	11	451	11_451	erlangeri	7.56666	36.6575	1903.17	MG792600
P. cf. neumanni 1	11	473	11_473	erlangeri	7.58374	36.7057	1884.58	KF380366
P. cf. neumanni 1	11	474	11_474	erlangeri	7.58374	36.7057	1884.58	KF380367
P. cf. neumanni 1	11	475	11_475	erlangeri	7.58374	36.7057	1884.58	KF380368
P. cf. neumanni 1	11	476	11_476	erlangeri	7.58374	36.7057	1884.58	KF380369
P. cf. neumanni 1	11	489	11_489	erlangeri	7.58374	36.7057	1884.58	KF380371
P. cf. neumanni 1	11	490	11_490	erlangeri	7.58374	36.7057	1884.58	KF380372
P. cf. neumanni 1	11	491	11_491	erlangeri	7.58374	36.7057	1884.58	KF380373
P. cf. neumanni 1	11	492	11_492	erlangeri	7.58374	36.7057	1884.58	KF380374
P. cf. neumanni 1	11	562	11_562	erlangeri	-	-	-	KF380378
P. cf. neumanni 1	11	563	11_563	erlangeri	-	-	-	KF380379
P. cf. neumanni 1	11	565	11_565	erlangeri	-	-	-	MG792601
P. cf. neumanni 1	11	569	11_569	erlangeri	-	-	-	KF380380
P. cf. neumanni 1	11	570	11_570	erlangeri	-	-	-	KF380381
P. cf. neumanni 1	11	571	11_571	erlangeri	-	-	-	KF380382
P. cf. neumanni 1	11	573	11_573	erlangeri	-	-	-	KF380383
P. cf. neumanni 1	11	574	11_574	erlangeri	-	-	-	KF380384
P. cf. neumanni 1	11	622	11_622	erlangeri	7.54452	36.5777	2145.79	KF380406
P. cf. neumanni 1	13	172	13_172	erlangeri	7.47417	37.8353	2188.77	MG792602
P. cf. neumanni 1	13	197	13_197	erlangeri	9.07694	38.5019	2387.8	MG792603
P. cf. neumanni 1	13	300	13_300	erlangeri	8.98528	36.4853	2223	MG792604
P. cf. neumanni 1	13	301	13_301	erlangeri	8.98528	36.4853	2223	MG792605
P. cf. neumanni 1	15	15	15_15	erlangeri	9.06941	38.5213	2454	MG792606
P. cf. neumanni 1	15	283	15_283	erlangeri	8.97415	36.4906	2243	MG792607
P. cf. neumanni 1	15	310	15_310	erlangeri	8.99671	36.4957	2250	MG792608
P. cf. neumanni 1	15	311	15_311	erlangeri	8.99671	36.4957	2250	MG792609
P. cf. neumanni 1	15	5	15_5	erlangeri	9.05077	38.4312	2433	MG792610
P. cf. neumanni 1	16	1	16_1	erlangeri	9.05077	38.4312	2433	MG792611
P. cf. neumanni 1	16	247	16_247	erlangeri	8.96638	37.9053	2168	MG792612
P. cf. neumanni 2	11	261	11_261	nana	9.58341	39.739	2696.57	KF380324
P. cf. neumanni 2	11	832	11_832	nana	7.05025	38.8173	2641.7	KF380421
P. cf. neumanni 2	11	839	11_839	nana	7.05025	38.8173	2641.7	KF380422
P. cf. neumanni 2	11	840	11_840	nana	7.05025	38.8173	2641.7	KF380424
P. cf. neumanni 2	11	841	11_841	nana	7.05025	38.8173	2641.7	KF380425
P. cf. neumanni 2	11	845	11_845	nana	7.05025	38.8173	2641.7	KF380426
P. cf. neumanni 2	11	86	11_86	nana	9.03272	38.6665	2620.98	KF380428
P. cf. neumanni 2	13	10	13_10	nana	7.88583	39.1256	2508.2	MG792613
P. cf. neumanni 2	13	11	13_11	nana	7.88583	39.1256	2467	MG792614
P. cf. neumanni 2	13	18	13_18	nana	7.67139	39.2225	2485	MG792615
P. cf. neumanni 2	13	196	13_196	nana	9.07694	38.5019	2396	MG792616
P. cf. neumanni 2	13	198	13_198	nana	9.06622	38.6153	2623	MG792617
P. cf. neumanni 2	13	459	13_459	nana	7.06861	38.7833	2677	MG792618
P. cf. neumanni 2	13	460	13_460	nana	7.06861	38.7833	2677	MG792619
P. cf. neumanni 2	13	466	13_466	nana	6.23343	38.7083	2564	MG792620
P. cf. neumanni 2	13	550	13_550	nana	6.23343	38.7083	2564	MG792621
P. cf. neumanni 2	13	560	13_560	nana	6.23389	38.7139	2550	MG792622
P. cf. neumanni 2	13	561	13_561	nana	6.23343	38.7083	2564	MG792623
P. cf. neumanni 2	13	630	13_630	nana	7.70167	39.1519	2467	MG792624
P. cf. neumanni 2	13	632	13_632	nana	7.70167	39.1519	2467	MG792625
P. cf. neumanni 2	13	633	13_633	nana	7.70167	39.1519	2467	MG792626
P. cf. neumanni 2	13	634	13_634	nana	7.70167	39.1519	2467	MG792627
P. cf. neumanni 2	13	635	13_635	nana	7.70167	39.1519	2467	MG792628
P. cf. neumanni 2	13	636	13_636	nana	7.70167	39.1519	2467	MG792629
P. cf. neumanni 2	13	637	13_637	nana	7.70167	39.1519	2467	MG792630
P. cf. neumanni 2	13	638	13_638	nana	7.70167	39.1519	2467	MG792631
P. cf. neumanni 2	13	640	13_640	nana	7.70167	39.1519	2454	MG792632
P. cf. neumanni 2	13	7	13_7	nana	7.88583	39.1256	2467	MG792633
P. cf. neumanni 2	13	9	13_9	nana	7.88583	39.1256	2467	MG792634
P. cf. neumanni 2	15	11	15_11	nana	9.06941	38.5213	2454	MG792635
P. cf. neumanni 2	15	19	15_19	nana	9.04993	38.6158	2598	MG792636
P. cf. neumanni 2	15	22	15_22	nana	9.04993	38.6158	2598	MG792637
P. cf. neumanni 2	15	29	15_29	nana	9.27908	39.2381	2823	MG792638
P. cf. neumanni 2	15	31	15_31	nana	9.27908	39.2381	2826	MG792639
P. cf. neumanni 2	15	32	15_32	nana	9.27908	39.2381	2823	MG792640
P. cf. neumanni 2	15	33	15_33	nana	9.27908	39.2381	2823	MG792641
P. cf. neumanni 2	15	34	15_34	nana	9.10287	38.9778	2502	MG792642
P. cf. neumanni 2	15	37	15_37	nana	9.12742	38.9977	2521	MG792643
P. cf. neumanni 2	15	400	15_400	nana	9.78769	38.6974	2985	MG792644
P. cf. neumanni 2	15	417	15_417	nana	6.3844	38.5927	2725	MG792645
P. cf. neumanni 2	15	420	15_420	nana	6.32559	38.6645	2684	MG792646
P. cf. neumanni 2	15	66	15_66	nana	7.65829	39.1951	2451	MG792647
P. cf. neumanni 2	16	10	16_10	nana	7.84307	39.1384	2637	MG792648
P. cf. neumanni 2	16	100	16_100	nana	9.98941	39.7452	3017	MG792649
P. cf. neumanni 2	16	106	16_106	nana	10.1649	39.7648	3167	MG792650
P. cf. neumanni 2	16	11	16_11	nana	7.84307	39.1384	2637	MG792651
P. cf. neumanni 2	16	112	16_112	nana	10.3103	39.8019	3394	MG792652
P. cf. neumanni 2	16	113	16_113	nana	10.3247	39.8092	3356	MG792653
P. cf. neumanni 2	16	114	16_114	nana	10.3247	39.8092	3356	MG792654
P. cf. neumanni 2	16	115	16_115	nana	10.3247	39.8092	3356	MG792655
P. cf. neumanni 2	16	118	16_118	nana	10.3316	39.7812	3265	MG792656
P. cf. neumanni 2	16	12	16_12	nana	7.84307	39.1384	2637	MG792657
P. cf. neumanni 2	16	126	16_126	nana	10.3316	39.7812	3265	MG792658
P. cf. neumanni 2	16	127	16_127	nana	10.3316	39.7812	3265	MG792659
P. cf. neumanni 2	16	13	16_13	nana	7.84307	39.1384	2637	MG792660
P. cf. neumanni 2	16	131	16_131	nana	10.1649	39.7648	3167	MG792661
P. cf. neumanni 2	16	14	16_14	nana	7.84307	39.1384	2637	MG792662
P. cf. neumanni 2	16	142	16_142	nana	9.68224	39.5505	2837	MG792663
P. cf. neumanni 2	16	155	16_155	nana	9.69788	39.5628	2833	MG792664
P. cf. neumanni 2	16	156	16_156	nana	9.69788	39.5628	2833	MG792665
P. cf. neumanni 2	16	157	16_157	nana	9.69788	39.5628	2833	MG792666
P. cf. neumanni 2	16	158	16_158	nana	9.69788	39.5628	2833	MG792667
P. cf. neumanni 2	16	159	16_159	nana	9.69788	39.5628	2833	MG792668
P. cf. neumanni 2	16	16	16_16	nana	7.84307	39.1384	2637	MG792669
P. cf. neumanni 2	16	166	16_166	nana	9.75018	38.7445	2726	MG792670
P. cf. neumanni 2	16	169	16_169	nana	9.75018	38.7445	2726	MG792671
P. cf. neumanni 2	16	17	16_17	nana	7.84307	39.1384	2637	MG792672
P. cf. neumanni 2	16	21	16_21	nana	7.77762	39.1529	2553	MG792673
P. cf. neumanni 2	16	24	16_24	nana	7.77762	39.1529	2553	MG792674
P. cf. neumanni 2	16	99	16_99	nana	9.98941	39.7452	3017	MG792675
P. cf. neumanni 3	13	68	13_68	nana	7.11562	39.739	3039	MG792676
P. cf. neumanni 3	15	155	15_155	nana	7.10606	39.8182	3066	MG792677
P. cf. neumanni 3	15	158	15_158	nana	7.10606	39.8182	3066	MG792678
P. cf. neumanni 3	15	482	15_482	nana	6.84647	39.1933	3404	MG792679
P. cf. neumanni 3	16	89	16_89	nana	7.10648	39.8184	3065	MG792680
P. cf. neumanni 3	16	90	16_90	nana	7.10648	39.8184	3065	MG792681
P. cf. neumanni 4	11	781	11_781	erlangeri	5.80273	38.2705	2322.58	KF380409
P. cf. neumanni 4	13	601	13_601	erlangeri	6.13639	38.735	2317	MG792682
P. cf. neumanni 4	13	604	13_604	erlangeri	6.13639	38.735	2317	MG792683
P. cf. neumanni 4	13	608	13_608	erlangeri	6.05833	38.8067	2218	MG792684
P. cf. neumanni 4	15	121	15_121	erlangeri	6.6634	39.7302	2002	MG792685
P. cf. neumanni 4	15	123	15_123	erlangeri	6.6634	39.7302	2002	MG792686
P. cf. neumanni 4	15	425	15_425	erlangeri	6.04546	38.837	2238	MG792687
P. cf. neumanni 4	15	426	15_426	erlangeri	6.02133	38.8468	2224	MG792688
P. cf. neumanni 4	15	427	15_427	erlangeri	5.90546	38.9334	1745	MG792689
P. cf. neumanni 4	15	448	15_448	erlangeri	6.71925	39.7202	2421	MG792690
P. cf. neumanni 4	15	85	15_85	erlangeri	6.6393	39.7347	1901	MG792691
P. cf. neumanni 4	15	88	15_88	erlangeri	6.6393	39.7347	1901	MG792692
P. cf. neumanni 4	15	92	15_92	erlangeri	6.6393	39.7347	1901	MG792693
P. cf. neumanni 5	11	147	11_147	cooperi	10.1908	38.1401	2425.29	KF380298
P. cf. neumanni 5	11	148	11_148	cooperi	10.1908	38.1401	2425.29	KF380299
P. cf. neumanni 5	13	669	13_669	cooperi	10.9386	36.8947	2500	MG792694
P. cf. neumanni 5	13	670	13_670	cooperi	10.8522	37.0147	2443	MG792695
P. cf. neumanni 5	13	671	13_671	cooperi	10.8522	37.0147	2443	MG792696
P. cf. neumanni 5	13	680	13_680	cooperi	10.8522	37.0147	2443	MG792697
P. cf. neumanni 5	13	690	13_690	cooperi	11.0019	36.9197	2536	MG792698
P. cf. neumanni 5	13	692	13_692	cooperi	11.0019	36.9197	2536	MG792699
P. cf. neumanni 5	13	694	13_694	cooperi	11.0019	36.9197	2536	MG792700
P. cf. neumanni 5	13	697	13_697	cooperi	11.0019	36.9197	2536	MG792701
P. cf. neumanni 5	13	698	13_698	cooperi	11.0019	36.9197	2536	MG792702
P. cf. neumanni 5	15	312	15_312	cooperi	10.2471	38.0883	2357	MG792703
P. cf. neumanni 5	15	313	15_313	cooperi	10.2745	37.8264	2261	MG792704
P. cf. neumanni 5	15	328	15_328	cooperi	11.5132	37.4926	1824	-
P. cf. neumanni 5	15	363	15_363	cooperi	13.1098	37.8636	2642	MG792705
P. cf. neumanni 5	15	367	15_367	cooperi	13.0359	37.799	2583	MG792706
P. cf. neumanni 5	15	374	15_374	cooperi	12.5295	37.3276	2041	MG792707
P. cf. neumanni 5	15	380	15_380	cooperi	10.5281	37.0093	1867	MG792708
P. cf. neumanni (Mt Gugu)	15	527	15_527	nana	8.26351	39.8691	2765	MG792591
P. cf. neumanni (Mt Gugu)	15	531	15_531	nana	8.2881	39.8086	2735	MG792592
P. cooperi	11	100	11_100	cooperi	9.49775	38.8746	2636.22	KF380289
P. cooperi	11	112	11_112	cooperi	9.49775	38.8746	2636.22	KF380290
P. cooperi	11	123	11_123	cooperi	9.49775	38.8746	2636.22	KF380291
P. cooperi	11	222	11_222	cooperi	9.09794	38.9599	2482.29	KF380315
P. cooperi	11	233	11_233	cooperi	9.47542	39.4045	2808.12	KF380316
P. cooperi	11	269	11_269	cooperi	9.65016	39.6252	3038.25	KF380328
P. cooperi	11	300	11_300	cooperi	9.67533	39.5765	2808.73	KF380334
P. cooperi	11	303	11_303	cooperi	9.65043	39.6237	3045.26	KF380335
P. cooperi	11	304	11_304	cooperi	9.65043	39.6237	3045.26	KF380336
P. cooperi	11	310	11_310	cooperi	9.65043	39.6237	3045.26	KF380337
P. cooperi	11	892	11_892	cooperi	6.99657	39.2961	2398.78	KF380441
P. cooperi	11	920	11_920	cooperi	7.11123	39.743	3023.62	KF380443
P. cooperi	11	97	11_97	cooperi	9.49775	38.8746	2636.22	MG792709
P. cooperi	11	98	11_98	cooperi	9.49775	38.8746	2636.22	MG792710
P. cooperi	11	99	11_99	cooperi	9.49775	38.8746	2636.22	KF380465
P. cooperi	13	108	13_108	cooperi	7.1	40.0358	2434.13	MG792711
P. cooperi	13	475	13_475	cooperi	7.02694	38.8733	2545	MG792712
P. cooperi	13	476	13_476	cooperi	7.02694	38.8733	2545	MG792713
P. cooperi	13	509	13_509	cooperi	7.03556	38.8297	2632	MG792714
P. cooperi	13	510	13_510	cooperi	7.03556	38.8297	2632	MG792715
P. cooperi	13	614	13_614	cooperi	7.03556	39.1522	2373	MG792716
P. cooperi	13	615	13_615	cooperi	7.03556	39.1522	2373	MG792717
P. cooperi	13	628	13_628	cooperi	7.03556	39.1522	2373	MG792718
P. cooperi	13	64	13_64	cooperi	7.11562	39.739	3071.16	MG792719
P. cooperi	13	65	13_65	cooperi	7.11562	39.739	3071.16	MG792720
P. cooperi	13	66	13_66	cooperi	7.11562	39.739	3071.16	MG792721
P. cooperi	13	67	13_67	cooperi	7.11562	39.739	3071.16	MG792722
P. cooperi	15	153	15_153	cooperi	7.10606	39.8182	3058	MG792723
P. cooperi	15	20	15_20	cooperi	9.04993	38.6158	2591	MG792724
P. cooperi	15	24	15_24	cooperi	9.27908	39.2381	2823	MG792725
P. cooperi	15	39	15_39	cooperi	9.16626	39.1104	2610	MG792726
P. cooperi	15	399	15_399	cooperi	9.82235	38.5887	2829	MG792727
P. cooperi	15	41	15_41	cooperi	9.16626	39.1104	2610	MG792728
P. cooperi	15	42	15_42	cooperi	9.16626	39.1104	2610	MG792729
P. cooperi	15	454	15_454	cooperi	7.09097	39.7841	3114	MG792730
P. cooperi	15	456	15_456	cooperi	7.09097	39.7841	3114	MG792731
P. cooperi	15	465	15_465	cooperi	6.92803	39.1771	2658	MG792732
P. cooperi	15	506	15_506	cooperi	6.99681	39.2796	2404	MG792733
P. cooperi	15	516	15_516	cooperi	8.17614	39.9128	2837	MG792734
P. cooperi	15	518	15_518	cooperi	8.17614	39.9128	2837	MG792735
P. cooperi	15	536	15_536	cooperi	8.24829	39.5828	2501	MG792736
P. cooperi	15	54	15_54	cooperi	7.6686	39.175	2438	MG792737
P. cooperi	15	61	15_61	cooperi	7.66424	39.177	2444	MG792738
P. cooperi	15	72	15_72	cooperi	7.12055	39.72	3040	MG792739
P. cooperi	15	73	15_73	cooperi	7.12055	39.72	3040	MG792740
P. cooperi	15	77	15_77	cooperi	7.12054	39.7199	3030	MG792741
P. cooperi	16	123	16_123	cooperi	10.3316	39.7812	3265	MG792742
P. cooperi	16	124	16_124	cooperi	10.3316	39.7812	3265	-
P. cooperi	16	136	16_136	cooperi	9.68224	39.5505	2837	MG792743
P. cooperi	16	163	16_163	cooperi	9.69788	39.5628	2833	MG792744
P. erlangeri	11	460	11_460	erlangeri	7.53997	36.573	2107.39	MG792745
P. erlangeri	11	461	11_461	erlangeri	7.53997	36.573	2107.39	MG792746
P. erlangeri	11	462	11_462	erlangeri	7.53997	36.573	2107.39	KF380365
P. erlangeri	11	478	11_478	erlangeri	7.58374	36.7057	1884.58	KF380370
P. erlangeri	11	587	11_587	erlangeri	7.40954	36.3404	1409.09	KF380389
P. erlangeri	11	601	11_601	erlangeri	6.92311	36.4705	1942.49	KF380395
P. erlangeri	11	606	11_606	erlangeri	6.92311	36.4705	1942.49	KF380396
P. erlangeri	11	607	11_607	erlangeri	6.92311	36.4705	1942.49	KF380397
P. erlangeri	11	608	11_608	erlangeri	6.92311	36.4705	1942.49	KF380398
P. erlangeri	11	611	11_611	erlangeri	7.01269	37.2823	2115.01	KF380399
P. erlangeri	11	612	11_612	erlangeri	7.01269	37.2823	2115.01	KF380400
P. erlangeri	11	614	11_614	erlangeri	7.01269	37.2823	2115.01	KF380401
P. erlangeri	11	615	11_615	erlangeri	7.01269	37.2823	2115.01	KF380402
P. erlangeri	11	617	11_617	erlangeri	7.01269	37.2823	2115.01	KF380403
P. erlangeri	11	619	11_619	erlangeri	7.01269	37.2823	2115.01	KF380404
P. erlangeri	11	639	11_639	erlangeri	7.38565	36.2839	1695.3	MG792747
P. erlangeri	11	648	11_648	erlangeri	6.92311	36.4705	1942.49	KF380407
P. erlangeri	11	785	11_785	erlangeri	5.80273	38.2705	2322.58	MG792748
P. erlangeri	13	382	13_382	erlangeri	7.53611	36.5519	2105	MG792749
P. erlangeri	13	383	13_383	erlangeri	7.53611	36.5519	2105	MG792750
P. erlangeri	13	384	13_384	erlangeri	7.53611	36.5519	2105	MG792751
P. erlangeri	13	385	13_385	erlangeri	7.53611	36.5519	2105	MG792752
P. erlangeri	13	386	13_386	erlangeri	7.53611	36.5519	2105	MG792753
P. erlangeri	13	387	13_387	erlangeri	7.53611	36.5519	2105	MG792754
P. erlangeri	13	388	13_388	erlangeri	7.53611	36.5519	2105	MG792755
P. erlangeri	13	39	13_39	erlangeri	7.01917	37.2175	2350	MG792756
P. erlangeri	13	431	13_431	erlangeri	7.26889	36.2244	1602	MG792757
P. erlangeri	13	432	13_432	erlangeri	7.26889	36.2244	1602	MG792758
P. erlangeri	13	434	13_434	erlangeri	7.26889	36.2244	1602	MG792759
P. erlangeri	13	443	13_443	erlangeri	7.26889	36.2244	1602	MG792760
P. erlangeri	13	444	13_444	erlangeri	7.26889	36.2244	1602	MG792761
P. erlangeri	13	445	13_445	erlangeri	7.26889	36.2244	1602	MG792762
P. erlangeri	13	452	13_452	erlangeri	7.01917	37.2175	2350	MG792763
P. erlangeri	13	453	13_453	erlangeri	7.01917	37.2175	2350	MG792764
P. erlangeri	15	173	15_173	erlangeri	7.08322	38.6376	1892	MG792765
P. erlangeri	15	181	15_181	erlangeri	7.31017	36.0767	1922	MG792766
P. erlangeri	15	183	15_183	erlangeri	7.3111	36.0796	1890	MG792767
P. erlangeri	15	184	15_184	erlangeri	7.3111	36.0796	1890	MG792768
P. erlangeri	15	191	15_191	erlangeri	7.30433	36.1102	1961	MG792769
P. erlangeri	15	198	15_198	erlangeri	7.30763	36.1226	1897	MG792770
P. erlangeri	15	208	15_208	erlangeri	7.2766	36.1711	1861	MG792771
P. erlangeri	15	209	15_209	erlangeri	7.2766	36.1711	1861	MG792772
P. erlangeri	16	203	16_203	erlangeri	7.25421	36.2628	1963	MG792773
P. erlangeri	16	302	16_302	erlangeri	6.23695	35.5712	1936	MG792774
P. erlangeri	16	303	16_303	erlangeri	6.23695	35.5712	1936	MG792775
P. erlangeri	16	305	16_305	erlangeri	6.23695	35.5712	1936	MG792776
P. erlangeri	16	313	16_313	erlangeri	6.16928	35.5698	1802	MG792777
P. erlangeri	16	326	16_326	erlangeri	6.84477	35.8651	2063	MG792778
P. erlangeri	16	327	16_327	erlangeri	7.0203	35.7544	2449	MG792779
P. erlangeri	16	328	16_328	erlangeri	7.0203	35.7544	2449	MG792780
P. erlangeri	16	329	16_329	erlangeri	7.0203	35.7544	2449	MG792781
P. erlangeri	16	330	16_330	erlangeri	7.0203	35.7544	2449	MG792782
P. erlangeri	16	339	16_339	erlangeri	6.16928	35.5698	1802	MG792783
P. harenna	15	104	15_104	erlangeri	6.58655	39.7417	1778	MG792784
P. nana	13	107	13_107	nana	7.1	40.0358	2434.13	MG792785
P. nana	15	140	15_140	nana	7.172	39.9722	2431	MG792786
P. nana	15	147	15_147	nana	7.05102	39.9826	2612	MG792787
P. nana	15	163	15_163	nana	7.10606	39.8182	3066	MG792788
P. nana	16	77	16_77	nana	7.17237	39.9726	2408	MG792789
P. nana	16	92	16_92	nana	7.10648	39.8184	3065	MG792790
