# Supplementary material for: Revisiting the phylogeography, demography and taxonomy of the frog genus Ptychadena in the Ethiopian highlands with the use of genome-wide SNP data
Source: PLoS One. 2018 Feb 1;13(2):e0190440. doi: 10.1371/journal.pone.0190440 (PMC5794058; doi:10.1371/journal.pone.0190440)
Supplement: S2 Table — (XLSX) [file pone.0190440.s008.xlsx]

## Sheet: Sheet1
S2 Table. Locality information for additional samples obtained from Genbank.
Field Number	Catalogue Number	Species group	Species	Latitude	Longitude	Genbank Number	Reference
TJC_511	-	cooperi	P. cooperi	7.12203	39.7287	MF078221	Smith et al. 2017
TJC_512	-	cooperi	P. cooperi	7.12203	39.7287	MF078222	Smith et al. 2017
TJC_513	-	cooperi	P. cooperi	7.12203	39.7287	MF078223	Smith et al. 2017
TJC_514	-	cooperi	P. cooperi	7.12203	39.7287	MF078224	Smith et al. 2017
TJC_515	-	cooperi	P. cooperi	7.12046	39.7196	MF078225	Smith et al. 2017
TJC_523	-	cooperi	P. cooperi	7.09533	40.0646	MF078226	Smith et al. 2017
TJC_524	-	cooperi	P. cooperi	7.09533	40.0646	MF078227	Smith et al. 2017
TJC_525	-	cooperi	P. cooperi	7.09533	40.0646	MF078228	Smith et al. 2017
TJC_526	-	cooperi	P. cooperi	7.09533	40.0646	MF078229	Smith et al. 2017
TJC_886	-	erlangeri	P. harenna	6.69215	39.6698	MF078237	Smith et al. 2017
TJC_254	-	erlangeri	P. cf. erlangeri Metu	8.40302	36.3107	MF078199	Smith et al. 2017
TJC_240	-	erlangeri	P. cf. neumanni 1	8.40267	36.3104	MF078194	Smith et al. 2017
TJC_241	-	erlangeri	P. cf. neumanni 1	8.40267	36.3104	MF078195	Smith et al. 2017
TJC_244	-	erlangeri	P. cf. neumanni 1	8.40267	36.3104	MF078196	Smith et al. 2017
TJC_245	-	erlangeri	P. cf. neumanni 1	8.40267	36.3104	MF078197	Smith et al. 2017
TJC_247	-	erlangeri	P. cf. neumanni 1	8.40254	36.3096	MF078198	Smith et al. 2017
TJC_255	-	erlangeri	P. cf. neumanni 1	8.40302	36.3107	MF078200	Smith et al. 2017
TJC_276	-	erlangeri	P. cf. neumanni 1	8.39977	36.3095	MF078201	Smith et al. 2017
TJC_288	-	erlangeri	P. cf. neumanni 1	8.40254	36.3096	MF078202	Smith et al. 2017
TJC_295	-	erlangeri	P. cf. neumanni 1	8.40254	36.3096	MF078203	Smith et al. 2017
TJC_300	-	erlangeri	P. cf. neumanni 1	8.40267	36.3104	MF078204	Smith et al. 2017
TJC_301	-	erlangeri	P. cf. neumanni 1	8.40267	36.3104	MF078205	Smith et al. 2017
TJC_317	-	erlangeri	P. cf. neumanni 1	7.77424	36.7282	MF078207	Smith et al. 2017
TJC_219	-	nana	P. cf. neumanni 3	6.71645	39.7248	MF078191	Smith et al. 2017
TJC_218	-	erlangeri	P. cf. neumanni 4	6.71645	39.7248	MF078190	Smith et al. 2017
TJC_220	-	erlangeri	P. cf. neumanni 4	6.71645	39.7248	MF078192	Smith et al. 2017
TJC_224	-	erlangeri	P. cf. neumanni 4	6.71779	39.7257	MF078193	Smith et al. 2017
TJC_867	-	erlangeri	P. cf. neumanni 4	6.66377	39.7297	MF078236	Smith et al. 2017
TJC_887	-	erlangeri	P. cf. neumanni 4	6.69215	39.6698	MF078238	Smith et al. 2017
TJC_888	-	erlangeri	P. cf. neumanni 4	6.69215	39.6698	MF078239	Smith et al. 2017
T947	SL388	cooperi	P. cooperi	7.0958	39.79	JX464838	Mengistu, 2012
T948	SL390	cooperi	P. cooperi	7.0958	39.79	JX464839	Mengistu, 2012
T1305	AM-112	cooperi	P. cooperi	7.8579	39.5783	JX464891	Mengistu, 2012
T1306	AM-118	cooperi	P. cooperi	7.9205	39.6074	JX464892	Mengistu, 2012
T1003	Z-37652	erlangeri	P. cf. neumanni 4	6.0899	38.7712	JX464843	Mengistu, 2012
T1004	Z-37653	erlangeri	P. cf. neumanni 4	6.1071	38.7592	JX464844	Mengistu, 2012
T1215	AK2029	erlangeri	P. cf. neumanni 4	6.6386	39.7339	JX464871	Mengistu, 2012
T819	MW6314	nana	P. cf. neumanni 3	6.7713	39.7245	JX464828	Mengistu, 2012
T820	MW6316	nana	P. cf. neumanni 3	6.7713	39.7245	JX464829	Mengistu, 2012
T823	MW6326	nana	P. cf. neumanni 3	6.7135	39.7247	JX464830	Mengistu, 2012
T928	SL068	nana	P. cf. neumanni 3	6.7733	39.7254	JX464832	Mengistu, 2012
T929	SL070	nana	P. cf. neumanni 3	6.7733	39.7254	JX464833	Mengistu, 2012
T933	SL086	nana	P. cf. neumanni 3	6.7733	39.7254	JX464834	Mengistu, 2012
T934	SL088	nana	P. cf. neumanni 3	6.7732	39.7252	JX464835	Mengistu, 2012
T935	SL090	nana	P. cf. neumanni 3	6.7676	39.7222	JX464836	Mengistu, 2012
T936	SL092	nana	P. cf. neumanni 3	6.753	39.719	JX464837	Mengistu, 2012
T1208	AK1999	nana	P. cf. neumanni 3	6.7591	39.7214	JX464867	Mengistu, 2012
T1209	AK2001	nana	P. cf. neumanni 3	6.7591	39.7214	JX464868	Mengistu, 2012
T1213	AK2025	nana	P. cf. neumanni 3	5.8697	39.0066	JX464869	Mengistu, 2012
T1214	AK2027	nana	P. cf. neumanni 3	5.8697	39.0066	JX464870	Mengistu, 2012
T1300	AM-103	nana	P. nana	7.8689	39.6272	JX464888	Mengistu, 2012
T1301	AM-104	nana	P. nana	7.8689	39.6272	JX464889	Mengistu, 2012
T1302	AM-107	nana	P. nana	7.8579	39.5783	JX464890	Mengistu, 2012
T1059	SL314	erlangeri	P. erlangeri	6.2031	37.5605	JX464847	Mengistu, 2012
T1060	SL316	erlangeri	P. erlangeri	6.2031	37.5605	JX464848	Mengistu, 2012
T1061	SL318	erlangeri	P. erlangeri	6.2031	37.5605	JX464849	Mengistu, 2012
T1062	SL320	erlangeri	P. erlangeri	6.2031	37.5605	JX464850	Mengistu, 2012
T1063	SL322	erlangeri	P. erlangeri	6.2031	37.5605	JX464851	Mengistu, 2012
T1064	SL324	erlangeri	P. erlangeri	6.2031	37.5605	JX464852	Mengistu, 2012
T1101	AK1715	erlangeri	P. erlangeri	7.2672	36.259	JX464854	Mengistu, 2012
T1102	AK1717	erlangeri	P. erlangeri	7.2672	36.259	JX464855	Mengistu, 2012
T1103	AK1719	erlangeri	P. erlangeri	7.2672	36.259	JX464856	Mengistu, 2012
T1104	AK1730	erlangeri	P. erlangeri	7.25	36.25	JX464857	Mengistu, 2012
T1105	AK1745	erlangeri	P. erlangeri	7.272	36.26	JX464858	Mengistu, 2012
T1106	AK1747	erlangeri	P. erlangeri	7.272	36.2603	JX464859	Mengistu, 2012
T1107	AK1770	erlangeri	P. erlangeri	7.2173	36.2655	JX464860	Mengistu, 2012
T1108	AK1803	erlangeri	P. cf. erlangeri Gecha	7.3101	36.1205	JX464861	Mengistu, 2012
T1109	AK1864	erlangeri	P. erlangeri	7.4871	36.094	JX464862	Mengistu, 2012
T1110	AK1866	erlangeri	P. erlangeri	7.4871	36.094	JX464863	Mengistu, 2012
T1111	AK1868	erlangeri	P. erlangeri	7.4871	36.094	JX464864	Mengistu, 2012
T1198	SL336	erlangeri	P. erlangeri	6.2138	37.585	JX464865	Mengistu, 2012
T994	Z-37624	nana	P. cf. neumanni 2	6.3895	38.6145	JX464840	Mengistu, 2012
T995	Z-37625	nana	P. cf. neumanni 2	6.3895	38.6145	JX464841	Mengistu, 2012
T999	Z-37630	nana	P. cf. neumanni 2	6.3692	38.606	JX464842	Mengistu, 2012
T1013	Z-37675	nana	P. cf. neumanni 2	6.3338	38.6464	JX464845	Mengistu, 2012
T1014	Z-37676	nana	P. cf. neumanni 2	6.3338	38.6464	JX464846	Mengistu, 2012
T1203	AK1918	nana	P. cf. neumanni 2	6.3365	38.6484	JX464866	Mengistu, 2012
T1307	AM-119	nana	P. cf. neumanni 2	8.7858	37.862	JX464893	Mengistu, 2012
T1308	AM-120	nana	P. cf. neumanni 2	8.7858	37.862	JX464894	Mengistu, 2012
T1309	AM-121	nana	P. cf. neumanni 2	8.7858	37.862	JX464895	Mengistu, 2012
T1310	AM-122	nana	P. cf. neumanni 2	8.7858	37.862	JX464896	Mengistu, 2012
T1311	AM-123	nana	P. cf. neumanni 2	8.7858	37.862	JX464897	Mengistu, 2012
T1312	AM-124	nana	P. cf. neumanni 2	8.7858	37.862	JX464898	Mengistu, 2012
T1285	AM-025	cooperi	P. cf. neumanni 5	10.3193	37.7305	JX464874	Mengistu, 2012
T1286	AM-026	cooperi	P. cf. neumanni 5	10.3193	37.7305	JX464875	Mengistu, 2012
T1287	AM-027	cooperi	P. cf. neumanni 5	10.3193	37.7305	JX464876	Mengistu, 2012
T1288	AM-028	cooperi	P. cf. neumanni 5	10.3193	37.7305	JX464877	Mengistu, 2012
