# Supplementary material for: Revisiting the phylogeography, demography and taxonomy of the frog genus Ptychadena in the Ethiopian highlands with the use of genome-wide SNP data
Source: PLoS One. 2018 Feb 1;13(2):e0190440. doi: 10.1371/journal.pone.0190440 (PMC5794058; doi:10.1371/journal.pone.0190440)
Supplement: S3 Table — (XLSX) [file pone.0190440.s009.xlsx]

## Sheet: Sheet1
S3 Table. Output statistics from ipyrad for samples used in this study.
Sample	state	reads_raw	reads_passed_filter	clusters_total	clusters_hidepth	hetero_est	error_est	reads_consens	loci_in_assembly	Group
Pty.coop.16.123	7	247757	247757	29708	5929	0.008325	0.00166	5687	1145	cooperi
Pty.coop.16.124	7	1291346	1291346	112220	9639	0.009029	0.001095	9175	1899	cooperi
Pty.coop.15.153	7	1247204	1247204	144413	9550	0.012782	0.002157	9098	2023	cooperi
Pty.coop.15.516	7	1144692	1144692	93712	13389	0.007236	0.001492	12897	2023	cooperi
Pty.coop.11.918	7	2239965	2239965	73683	10976	0.008528	0.001184	10534	2029	cooperi
Pty.coop.15.39a	7	2100126	2100126	219526	11067	0.012239	0.002077	10375	2159	cooperi
Pty.coop.13.14	7	2952443	2952443	212585	11525	0.01163	0.001841	10885	2160	cooperi
Pty.coop.15.20	7	1737915	1737915	210087	11371	0.01187	0.002148	10660	2167	cooperi
Pty.coop.11.269	7	1781807	1781807	151868	18026	0.008941	0.001572	17101	2183	cooperi
Pty.coop.15.506	7	2265471	2265471	188290	16944	0.009691	0.001418	16102	2211	cooperi
Pty.coop.15.22	7	2597166	2597166	215264	13671	0.013073	0.00214	12669	2213	cooperi
Pty.coop.11.299	7	2508903	2508903	209762	19173	0.009295	0.001547	18105	2245	cooperi
Pty.neu5.15.363	7	1357358	1357358	182974	9316	0.011196	0.002009	8893	2533	cooperi
Pty.neu5.13.690	7	1495146	1495146	171942	12053	0.012737	0.001334	11380	2652	cooperi
Pty.coop.11.148	7	569347	569347	73961	13399	0.010095	0.001907	12894	2666	cooperi
Pty.neu.11.169	7	776169	776169	51916	9949	0.00802	0.001377	9709	2667	cooperi
Pty.neu5.15.374	7	1390685	1390685	172822	10547	0.011235	0.002081	10156	2731	cooperi
Pty.neu.11.142	7	767742	767742	92408	14237	0.009304	0.001672	13738	2789	cooperi
Pty.coop.11.147	7	1140576	1140576	134042	11061	0.008995	0.001357	10708	2797	cooperi
Pty.neu.11.140	7	1061422	1061422	150929	11034	0.010094	0.001366	10597	2800	cooperi
Pty.neu5.15.328b	7	1321671	1321671	190904	10844	0.0123	0.002215	10332	2801	cooperi
Pty.neu5.15.328	7	1321671	1321671	190904	10844	0.0123	0.002215	10332	2803	cooperi
Pty.neu5.13.670	7	2229810	2229810	228550	13742	0.013053	0.001294	12944	2836	cooperi
Pty.neu5.15.380	7	1819606	1819606	218898	11981	0.012557	0.002005	11411	2861	cooperi
Pty.neu5.13.650	7	2072523	2072523	226538	16036	0.013796	0.001373	14968	2872	cooperi
Pty.neu5.13.669	7	1755004	1755004	149705	12829	0.011197	0.002018	12387	2898	cooperi
Pty.neu5.15.313	7	1950557	1950557	236258	12895	0.011483	0.001274	12234	2918	cooperi
Pty.erla.16.361	7	1346575	1346575	180163	11827	0.011549	0.001259	11193	828	erlangeri
Pty.erla.15.260	7	805162	805162	132245	9567	0.010829	0.002301	9180	861	erlangeri
Pty.erla.16.344	7	966851	966851	100137	9820	0.010003	0.001142	9420	877	erlangeri
Pty.neu1.15.277	7	263257	263257	29865	8883	0.010186	0.0031	8593	892	erlangeri
Pty.neu1.11.137	7	644654	644654	22610	7153	0.005533	0.001268	7012	958	erlangeri
Pty.neu1.15.104	7	1260635	1260635	168665	9512	0.013517	0.002358	8897	997	erlangeri
Pty.erla.13.293	7	489619	489619	56150	9881	0.008748	0.001548	9602	1023	erlangeri
Pty.erla.13.290	7	1092700	1092700	105579	11293	0.011169	0.002262	10853	1083	erlangeri
Pty.neu1.16.1	7	1210381	1210381	136134	10841	0.011393	0.00119	10317	1125	erlangeri
Pty.erla.15.106	7	2327784	2327784	114019	11840	0.009878	0.000948	11312	1128	erlangeri
Pty.neu1.13.184	7	2211494	2211494	228079	11145	0.01098	0.001889	10615	1160	erlangeri
Pty.erla.13.60	7	1741821	1741821	175825	10901	0.013983	0.002126	10241	1194	erlangeri
Pty.neu1.15.278	7	1678553	1678553	248723	11164	0.014042	0.002109	10437	1201	erlangeri
Pty.neu1.15.311	7	799652	799652	82713	11254	0.008868	0.001534	10835	1203	erlangeri
Pty.erla.13.58	7	1646714	1646714	96080	10457	0.008692	0.001007	10095	1207	erlangeri
Pty.neu1.15.5	7	1791680	1791680	199465	10941	0.012425	0.002041	10372	1220	erlangeri
Pty.neu1.11.196	7	1998103	1998103	139502	11489	0.010454	0.001929	11044	1227	erlangeri
Pty.erla.13.39	7	1869666	1869666	29634	15048	0.005699	0.000942	14770	1231	erlangeri
Pty.neu1.13.197	7	2347854	2347854	225757	12643	0.010603	0.001232	11988	1232	erlangeri
Pty.neu1.15.209	7	1411479	1411479	119936	12006	0.011518	0.001365	11415	1236	erlangeri
Pty.erla.13.151	7	2491832	2491832	80672	11783	0.009008	0.000815	11367	1241	erlangeri
Pty.erla.15.103	7	1149254	1149254	93133	9498	0.010939	0.001092	9058	1246	erlangeri
Pty.erla.13.59	7	1510919	1510919	150729	12645	0.011026	0.001243	12018	1247	erlangeri
Pty.neu1.15.283	7	2882915	2882915	317104	15355	0.017958	0.001865	14007	1249	erlangeri
Pty.neu1.15.208	7	1591990	1591990	197590	12519	0.014871	0.002343	11701	1252	erlangeri
Pty.neu.11.781	7	1193998	1193998	171058	10568	0.014434	0.002233	9885	1261	erlangeri
Pty.erla.13.56	7	1423230	1423230	67811	17050	0.009251	0.001312	16494	1263	erlangeri
Pty.erla.15.427	7	1385271	1385271	180869	10779	0.014586	0.002171	10055	1288	erlangeri
Pty.neu1.15.15	7	2615027	2615027	291586	13792	0.015924	0.001926	13010	1291	erlangeri
Pty.neu4.15.123	7	1157639	1157639	74991	10526	0.008348	0.001089	10201	1305	erlangeri
Pty.neu4.15.88	7	2033009	2033009	88899	12123	0.011763	0.000852	11525	1318	erlangeri
Pty.neu4.13.584	7	3607741	3607741	275097	13883	0.015793	0.000793	12654	1325	erlangeri
Pty.erla.11.817	7	1321675	1321675	130598	11315	0.01201	0.001208	10686	1326	erlangeri
Pty.erla.15.105	7	1832905	1832905	94318	11400	0.011268	0.000942	10842	1329	erlangeri
Pty.erla.15.448	7	2111729	2111729	186451	13067	0.012781	0.001252	12230	1334	erlangeri
Pty.erla.15.425	7	2005270	2005270	164384	12124	0.011951	0.001234	11440	1337	erlangeri
Pty.neu4.15.121	7	1832798	1832798	152617	13923	0.013292	0.001208	13059	1355	erlangeri
Pty.erla.11.819	7	2396987	2396987	274073	14813	0.019529	0.001221	13258	1357	erlangeri
Pty.neu4.13.547	7	2296049	2296049	182879	13214	0.014153	0.002105	12380	1371	erlangeri
Pty.erla.13.169	7	1919020	1919020	95566	14785	0.008864	0.001049	14288	1416	erlangeri
Pty.nana.15.147	7	763177	763177	48291	8047	0.005848	0.001338	7801	937	nana
Pty.neu3.11.931	7	1008260	1008260	81437	10832	0.007342	0.002155	10517	1050	nana
Pty.nana.15.140	7	1917032	1917032	207386	10908	0.009099	0.001165	10343	1077	nana
Pty.nana.16.90	7	859461	859461	179187	5370	0.008408	0.001401	5109	1079	nana
Pty.neu3.11.929	7	1919874	1919874	206254	14891	0.010105	0.001253	14031	1090	nana
Pty.neu3.11.925	7	3382678	3382678	180358	15909	0.009883	0.00086	14997	1102	nana
Pty.neu3.11.930	7	1813155	1813155	69206	13325	0.005776	0.001187	12943	1140	nana
Pty.neu2.16.4	7	1911102	1911102	337298	9088	0.010786	0.001163	8652	1677	nana
Pty.neu2.16.354	7	1598141	1598141	142787	12488	0.008988	0.001014	12050	1720	nana
Pty.neu3.15.530	7	2245363	2245363	181902	11452	0.010491	0.000849	10926	1758	nana
Pty.nana.15.155	7	851806	851806	79993	13543	0.007361	0.001396	13123	1832	nana
Pty.neu3.13.78	7	1843160	1843160	154168	10772	0.008942	0.001923	10376	1847	nana
Pty.nana.15.527	7	1571521	1571521	159353	16911	0.00822	0.001328	16321	1853	nana
Pty.neu3.15.531	7	1810663	1810663	200410	12162	0.009309	0.001207	11672	1854	nana
Pty.neu3.11.923	7	1090918	1090918	85529	10452	0.007133	0.001267	10099	1867	nana
Pty.unk.15.475	7	2068292	2068292	253993	11338	0.013245	0.00118	10556	1894	nana
Pty.nana.15.482	7	1544564	1544564	123700	12824	0.010691	0.001271	12235	1917	nana
Pty.nana.15.163a	7	1063462	1063462	207236	14077	0.011821	0.002653	13374	1941	nana
Pty.neu2.16.6	7	1646928	1646928	218917	12509	0.007786	0.001052	12075	1941	nana
Pty.nana.15.158	7	2156527	2156527	233313	12547	0.010564	0.001096	11913	1988	nana
Pty.neu.11.261	7	584188	584188	118923	9733	0.006763	0.001452	9418	2037	nana
Pty.neu2.11.950	7	1351190	1351190	94239	10399	0.006065	0.001217	10061	2046	nana
Pty.neu2.15.400	7	973893	973893	122071	11819	0.010263	0.00231	11327	2085	nana
Pty.neu2.15.11	7	1164768	1164768	166107	11120	0.010649	0.002119	10612	2105	nana
Pty.neu2.13.546b	7	1372580	1372580	145343	13206	0.009509	0.002234	12708	2112	nana
Pty.neu2.15.34	7	1166703	1166703	208974	10729	0.011079	0.002241	10199	2130	nana
Pty.neu2.11.86	7	1535481	1535481	45970	11804	0.006342	0.001096	11524	2147	nana
Pty.neu2.11.327	7	957661	957661	73730	10621	0.005779	0.001238	10361	2152	nana
Pty.neu2.15.420	7	2872823	2872823	118311	13336	0.008286	0.000767	12828	2160	nana
Pty.neu2.13.550	7	1281703	1281703	100810	11987	0.008808	0.002273	11584	2161	nana
Pty.neu2.15.19	7	2268204	2268204	307965	13791	0.012685	0.001971	12954	2205	nana
