# Supplementary material for: Revisiting the phylogeography, demography and taxonomy of the frog genus Ptychadena in the Ethiopian highlands with the use of genome-wide SNP data
Source: PLoS One. 2018 Feb 1;13(2):e0190440. doi: 10.1371/journal.pone.0190440 (PMC5794058; doi:10.1371/journal.pone.0190440)
Supplement: S4 Table — (XLSX) [file pone.0190440.s010.xlsx]

## Sheet: Sheet1
S4 Table. List of adapter sequences used and order of samples in Illumina library preparation.
Library	Plate	Row	Column	Sample	Barcode	Field number	Genus	Species	Age	Lat	Long	Elevation	Code
5	1	A	2	33	GCATG	13_14	Ptychadena	cooperi		7.68528	39.2858	2777.34	Pty.coop.13.14
8	1	D	5	60	TCGAT	15_153	Ptychadena	cooperi	juvenile	7.10606	39.8182	3058	Pty.coop.15.153
2	a	F	2	14	CAACC	15_465	Ptychadena	cooperi	tadpoles	6.92803	39.1771	2658	Pty.coop.15.465
8	1	C	5	59	CGATC	15_39a	Ptychadena	cooperi	adult	9.16626	39.1104	2610	Pty.coop.15.39a
12	1	A	9	89	GCATG	15_20	Ptychadena		adult	9.04993	38.6158	2591	Pty.coop.15.20
2	a	E	2	13	TGCAT	15_454	Ptychadena		adult	7.09097	39.7841	3114	Pty.coop.15.454
18	2	A	3	137	GCATG	15_506	Ptychadena		adult	6.99681	39.2796	2404	Pty.coop.15.506
18	2	B	3	138	AACCA	15_516	Ptychadena		adult	8.17614	39.9128	2837	Pty.coop.15.516
14	1	A	11	105	GCATG	15_536	Ptychadena		adult	8.24829	39.5828	2501	Pty.coop.15.536
9	1	D	6	68	TCGAT	13_60	Ptychadena			6.83611	39.8692	2004.67	Pty.erla.13.60
16	2	C	1	123	CGATC	13_293	Ptychadena			8.55222	36.3522	1885	Pty.erla.13.293
17	2	G	2	135	GGTTG	15_425	Ptychadena		adult	6.04546	38.837	2238	Pty.erla.15.425
11	1	G	8	87	GGTTG	15_427	Ptychadena		adult	5.90546	38.9334	1745	Pty.erla.15.427
17	2	H	2	136	AAGGA	15_448	Ptychadena		adult	6.71925	39.7202	2421	Pty.erla.15.448
4	1	H	1	32	AAGGA	15_260	Ptychadena	erlangeri?	adult	7.42131	35.3993	2316	Pty.erla.15.260
15	1	D	12	116	TCGAT	11_137	Ptychadena	neumanni		10.0232	38.2457	2468.58	Pty.neu1.11.137
12	1	F	9	94	CAACC	11_196	Ptychadena	neumanni		8.87821	38.7856	2058.31	Pty.neu1.11.196
4	1	C	1	27	CGATC	13_184	Ptychadena	neumanni1		7.47417	37.8353	2188.77	Pty.neu1.13.184
13	1	D	10	100	TCGAT	13_197	Ptychadena	neumanni1		9.07694	38.5019	2387.8	Pty.neu1.13.197
1	a	D	1	4	TCGAT	13_200	Ptychadena	neumanni1		9.06833	38.9222	1726	Pty.neu1.13.200
21	2	H	6	168	AAGGA	13_222	Ptychadena	neumanni1		9.01722	38.2022	2164	Pty.neu1.13.222
1	a	A	1	1	GCATG	13_231	Ptychadena	neumanni1		9.01722	38.2022	2164	Pty.neu1.13.231
10	1	F	7	78	CAACC	15_283	Ptychadena	neumanni1	adult	8.97415	36.4906	2243	Pty.neu1.15.283
6	1	A	3	41	GCATG	15_5	Ptychadena	neumanni1?	adult	9.05077	38.4312	2433	Pty.neu1.15.5
12	1	E	9	93	TGCAT	15_208	Ptychadena	neumanni1?	adult	7.2766	36.1711	1861	Pty.neu1.15.208
17	2	C	2	131	CGATC	15_209	Ptychadena	neumanni1?	adult	7.2766	36.1711	1861	Pty.neu1.15.209
4	1	E	1	29	TGCAT	15_104	Ptychadena	neumanni4	adult	6.58655	39.7417	1778	Pty.neu1.15.104
11	1	F	8	86	CAACC	15_277	Ptychadena	sp.	juvenile	7.94345	35.5352	1785	Pty.neu1.15.277
6	1	C	3	43	CGATC	15_278	Ptychadena	sp.	juvenile	8.96536	36.4854	2224	Pty.neu1.15.278
5	1	H	2	40	AAGGA	15_15	Ptychadena		tadpole	9.06941	38.5213	2454	Pty.neu1.15.15
17	2	E	2	133	TGCAT	15_311	Ptychadena		tadpoles	8.99671	36.4957	2250	Pty.neu1.15.311
10	1	E	7	77	TGCAT	15_22	Ptychadena	cooperi	adult	9.04993	38.6158	2591	Pty.coop.15.22
14	1	H	11	112	AAGGA	11_327	Ptychadena	neumanni		9.849	39.757	2767.28	Pty.neu2.11.327
14	1	D	11	108	TCGAT	11_950	Ptychadena	neumanni		7.85041	39.1362	2634.69	Pty.neu2.11.950
15	1	C	12	115	CGATC	11_86	Ptychadena	neumanni2		9.03272	38.6665	2620.98	Pty.neu2.11.86
1	a	E	1	5	TGCAT	13_196	Ptychadena	neumanni2		9.07694	38.5019	2387.8	Pty.neu2.13.196
1	a	H	1	8	AAGGA	13_508	Ptychadena	neumanni2		7.03556	38.8297	2632	Pty.neu2.13.508
11	1	D	8	84	TCGAT	13_546	Ptychadena	neumanni2		6.23389	38.7139	2550	Pty.neu2.13.546
21	2	D	6	164	TCGAT	13_546	Ptychadena	neumanni2		6.23389	38.7139	2550	Pty.neu2.13.546
10	1	D	7	76	TCGAT	13_550	Ptychadena	neumanni2	juvenile	6.23389	38.7139	2550	Pty.neu2.13.550
4	1	B	1	26	AACCA	15_19	Ptychadena	neumanni2	adult	9.04993	38.6158	2591	Pty.neu2.15.19
4	1	D	1	28	TCGAT	15_34	Ptychadena	neumanni2	adult	9.10287	38.9778	2501	Pty.neu2.15.34
4	1	F	1	30	CAACC	15_400	Ptychadena	neumanni2	adult	9.78769	38.6974	2821	Pty.neu2.15.400
8	1	B	5	58	AACCA	15_11	Ptychadena		tadpole	9.06941	38.5213	2454	Pty.neu2.15.11
21	2	F	6	166	CAACC	15_420	Ptychadena		adult	6.32559	38.6645		Pty.neu2.15.420
14	1	G	11	111	GGTTG	11_923	Ptychadena	neumanni		7.11123	39.743	3023.62	Pty.neu3.11.923
15	1	A	12	113	GCATG	11_925	Ptychadena	neumanni		7.11123	39.743	3023.62	Pty.neu3.11.925
15	1	B	12	114	AACCA	11_930	Ptychadena	neumanni		7.14045	39.9159	2584.09	Pty.neu3.11.930
11	1	C	8	83	CGATC	13_78	Ptychadena	neumanni3		6.72417	39.7225	2410.05	Pty.neu3.13.78
14	1	C	11	107	CGATC	15_140	Ptychadena	nana	adult	7.172	39.9722	2431	Pty.nana.15.140
21	2	B	6	162	AACCA	15_147	Ptychadena	nana	adult	7.05102	39.9826	2612	Pty.nana.15.147
20	2	H	5	160	AAGGA	15_482	Ptychadena	neumanni3	adult	6.84647	39.1933	3404	Pty.nana.15.482
13	1	A	10	97	GCATG	15_531	Ptychadena	neumanni3	juvenile	8.2881	39.8086	2735	Pty.neu3.15.531
18	2	C	3	139	CGATC	15_155	Ptychadena	neumanni3?	adult	7.10606	39.8182	3058	Pty.nana.15.155
12	1	B	9	90	AACCA	15_163a	Ptychadena	neumanni3?	adult	7.10606	39.8182	3058	Pty.nana.15.163a
18	2	D	3	140	TCGAT	15_527	Ptychadena		tadpoles	8.26351	39.8691	2765	Pty.nana.15.527
9	1	E	6	69	TGCAT	13_290	Ptychadena	erlangeri	Male	8.2	36.45	1621	Pty.erla.13.290
11	1	E	8	85	TGCAT	13_547	Ptychadena	neumanni4	juvenile	6.23389	38.7139	2550	Pty.neu4.13.547
16	2	F	1	126	CAACC	13_584	Ptychadena	neumanni4		6.13639	38.735	2317	Pty.neu4.13.584
6	1	E	3	45	TGCAT	15_328	Ptychadena	neumanii5?	adult	11.5132	37.4926	1824	Pty.neu5.15.328
19	2	E	4	149	TGCAT	13_650	Ptychadena	neumanni5		10.3628	37.6581	2204	Pty.neu5.13.650
7	1	B	4	50	AACCA	13_669	Ptychadena	neumanni5		10.9386	36.8947	2500	Pty.neu5.13.669
19	2	F	4	150	CAACC	13_690	Ptychadena	neumanni5		11.0019	36.9197	2536	Pty.neu5.13.690
13	1	E	10	101	TGCAT	15_313	Ptychadena	neumanni5	adult	10.2745	37.8264	2261	Pty.neu5.15.313
5	1	B	2	34	AACCA	15_363	Ptychadena	sp.?	adult	13.1098	37.8636	2642	Pty.neu5.15.363
7	1	F	4	54	CAACC	15_374	Ptychadena	sp.?	adult	12.5295	37.3276	2041	Pty.neu5.15.374
8	1	A	5	57	GCATG	15_380	Ptychadena	sp.?	adult	10.5281	37.0093	1867	Pty.neu5.15.380
20	2	B	5	154	AACCA	13_670	Ptychadena			10.8522	37.0147	2443	Pty.neu5.13.670
2	a	D	2	12	TCGAT	11_222	Ptychadena	cooperi		9.09794	38.9599	2482.29	Pty.coop.11.222
18	2	G	3	143	GGTTG	11_269	Ptychadena	cooperi		9.65016	39.6252	3038.25	Pty.coop.11.269
18	2	H	3	144	AAGGA	11_299	Ptychadena	cooperi		9.67533	39.5765	2808.73	Pty.coop.11.299
21	2	G	6	167	GGTTG	11_918	Ptychadena	cooperi		7.11123	39.743	3023.62	Pty.coop.11.918
14	1	B	11	106	AACCA	11_147	Ptychadena	cooperi?		10.1908	38.1401	2425.29	Pty.coop.11.147
18	2	F	3	142	CAACC	11_148	Ptychadena	cooperi?		10.1908	38.1401	2425.29	Pty.coop.11.148
14	1	F	11	110	CAACC	11_169	Ptychadena	neumanni		10.3539	37.7122	2414.32	Pty.neu.11.169
13	1	G	10	103	GGTTG	11_261	Ptychadena	neumanni		9.58341	39.739	2696.57	Pty.neu.11.261
7	1	G	4	55	GGTTG	11_781	Ptychadena	neumanni		5.80273	38.2705	2322.58	Pty.neu.11.781
19	2	A	4	145	GCATG	11_929	Ptychadena	neumanni		7.14045	39.9159	2584.09	Pty.neu3.11.929
5	1	C	2	35	CGATC	11_931	Ptychadena	neumanni		7.14045	39.9159	2584.09	Pty.neu3.11.931
8	1	H	5	64	AAGGA	11_931	Ptychadena	neumanni		7.14045	39.9159	2584.09	Pty.neu3.11.931
13	1	C	10	99	CGATC	11_140	Ptychadena	neumanni?		10.1908	38.1401	2425.29	Pty.neu.11.140
18	2	E	3	141	TGCAT	11_142	Ptychadena	neumanni?		10.1908	38.1401	2425.29	Pty.neu.11.142
1	a	C	1	3	CGATC	11_136	Ptychadena	neumanni1		10.0232	38.2457	2468.58	Pty.neu1.11.136
1	a	F	1	6	CAACC	11_85	Ptychadena	neumanni2		9.03272	38.6665	2620.98	Pty.neu2.11.85
20	2	G	5	159	GGTTG	15_475	Ptychadena		adult	6.84647	39.1933	3404	Pty.unk.15.475
