# Supplementary material for: Revisiting the phylogeography, demography and taxonomy of the frog genus Ptychadena in the Ethiopian highlands with the use of genome-wide SNP data
Source: PLoS One. 2018 Feb 1;13(2):e0190440. doi: 10.1371/journal.pone.0190440 (PMC5794058; doi:10.1371/journal.pone.0190440)
Supplement: S5 Table — (XLSX) [file pone.0190440.s011.xlsx]

## Sheet: Sheet1
S5 Table. Total numbers of fixed, shared and private polymorphisms in Ethiopian Leptopelis, as obtained from dd-RADseq analyses.
			Polymorphisms
	Group	Taxon or population	Fixed	Shared	Private
	cooperi	P. cooperi (east)	1087	1456	3089
	cooperi	P. cooperi (west)	1252	716	1415
	cooperi	P. cf. neumanni 5	4953	851	18538
	nana	P. nana	2319	1594	3376
	nana	P. cf. neumanni Mt Gugu	1669	580	2701
	nana	P. cf. neumanni 2 Gecha	1388	219	1292
	nana	P. neumanni 2 (east)	311	1992	2452
	nana	P. neumanni 2 (west)	501	2458	3852
	nana	P. neumanni 3	723	2267	4169
	erlangeri	P. cf. neumanni 4	2631	804	4086
	erlangeri	P. cf. neumanni 1	1411	2446	3945
	erlangeri	P. cf. neumanni Gecha	799	1388	882
	erlangeri	P. cf. neumanni Metu	744	2189	2063
	erlangeri	P. harenna	715	312	600
	erlangeri	P. erlangeri	346	3228	2756
